# Supplementary material for: The Increased Burden of Rare Variants in Four Matrix Metalloproteinase-Related Genes in Childhood Glaucoma Suggests a Complex Genetic Inheritance of the Disease
Source: Int J Mol Sci. 2024 May 25;25(11):5757. doi: 10.3390/ijms25115757 (PMC11171635; doi:10.3390/ijms25115757)
Supplement: Supplementary file 1 [file ijms-25-05757-s001.zip]

Archive with 1 entries (1 files):
- ijms-2938569-supplementary.pdf
